# Supplementary material for: Study on the mechanical response of anticlastic cold bending insulating glass and its coupling effect with uniform load
Source: PLoS One. 2021 Apr 23;16(4):e0250463. doi: 10.1371/journal.pone.0250463 (PMC8064554; doi:10.1371/journal.pone.0250463)
Supplement: S1 Table — (XLSX) [file pone.0250463.s001.xlsx]

## Sheet: Sheet1
Cold-bent maximum principal stress of glass U and D
Specimen	b×h/mm	t/mm	tc/mm	β/%	σU/MPa	σD/MPa
SJ1	2200×1200	4	9	0	0	0
SJ2	2200×1200	4	12	0.3	8.24	8.57
SJ3	2200×1200	4	15	0.6	13.87	15.68
SJ4	2200×1200	6	9	0.3	10.71	11.35
SJ5	2200×1200	6	12	0.6	25.59	26.83
SJ6	2200×1200	6	15	0	0	0
SJ7	2200×1200	8	9	0.6	28.47	34.52
SJ8	2200×1200	8	12	0	0	0
SJ9	2200×1200	8	15	0.3	12.59	12.91
