# Supplementary material for: Study on the mechanical response of anticlastic cold bending insulating glass and its coupling effect with uniform load
Source: PLoS One. 2021 Apr 23;16(4):e0250463. doi: 10.1371/journal.pone.0250463 (PMC8064554; doi:10.1371/journal.pone.0250463)
Supplement: S11 File — (M) [file pone.0250463.s012.m]

x=[0,550,1100,1650,2200,0,550,1100,1650,2200,0,550,1100,1650,2200];
y=[1200,1200,1200,1200,1200,600,600,600,600,600,0,0,0,0,0];
z=[12.91,4.5,2.4,2.13,1.42,2.46,2.3,2.51,2.47,1.66,--2.1,0.59,0.4,0.55,9.15];
[X,Y,Z]=griddata(x,y,z,linspace(0,2200,15)',linspace(0,1200,15),'v4');
>> contourf(X,Y,Z,20)%
set(gca,'xtick',[],'xticklabel',[])
set(gca,'ytick',[],'yticklabel',[])
set(gca,'FontName','Times New Roman','FontSize',48);
set(0,'defaultfigurecolor','w')
t1=caxis;
t1=linspace(t1(1),t1(2),6);
my_handle=colorbar('xtick',t1);
