# Supplementary material for: Study on the mechanical response of anticlastic cold bending insulating glass and its coupling effect with uniform load
Source: PLoS One. 2021 Apr 23;16(4):e0250463. doi: 10.1371/journal.pone.0250463 (PMC8064554; doi:10.1371/journal.pone.0250463)
Supplement: S15 File — (M) [file pone.0250463.s016.m]

x=[0,550,1100,1650,2200,0,400,550,1100,1650,1800,2200,0,550,1100,1650,2200,550,550,1650,1650,1100,1100,200,2000];
y=[1200,1200,1200,1200,1200,400,600,600,600,600,600,700,0,0,0,0,0,400,800,400,800,400,800,1000,200];
z=[3.07,-5.04,-5.16,-5.04,1.62,-3.15,7.16,7.16,8.442,7.16,7.16,-3.15,1.62,-5.045,-5.16,-5.045,1.62,7.16,7.16,7.16,7.16,7.16,7.16,6.73,6.73];
[X,Y,Z]=griddata(x,y,z,linspace(0,2200,25)',linspace(0,1200,25),'v4');
>> contourf(X,Y,Z,20)%
set(gca,'xtick',[],'xticklabel',[])
set(gca,'ytick',[],'yticklabel',[])
set(gca,'FontName','Times New Roman','FontSize',48);
set(0,'defaultfigurecolor','w')
t1=caxis;
t1=linspace(t1(1),t1(2),6);
my_handle=colorbar('xtick',t1);
