# Supplementary material for: Study on the mechanical response of anticlastic cold bending insulating glass and its coupling effect with uniform load
Source: PLoS One. 2021 Apr 23;16(4):e0250463. doi: 10.1371/journal.pone.0250463 (PMC8064554; doi:10.1371/journal.pone.0250463)
Supplement: S16 File — (M) [file pone.0250463.s017.m]

x=[0,550,1100,1650,2200,0,400,550,1100,1650,1800,2200,0,550,1100,1650,2200,550,550,1650,1650,1100,1100,200,2000];
y=[1200,1200,1200,1200,1200,400,600,600,600,600,600,700,0,0,0,0,0,400,800,400,800,400,800,1000,200];
z=[9.21,-15.136,-15.48,-15.136,4.88,-9.46,21.5,21.5,25.327,21.5,21.5,-9.46,4.88,-15.136,-15.48,-15.136,4.88,21.5,21.5,21.5,21.5,21.5,21.5,20.21,20.21];
[X,Y,Z]=griddata(x,y,z,linspace(0,2200,25)',linspace(0,1200,25),'v4');
>> contourf(X,Y,Z,20)%
set(gca,'xtick',[],'xticklabel',[])
set(gca,'ytick',[],'yticklabel',[])
set(gca,'FontName','Times New Roman','FontSize',48);
set(0,'defaultfigurecolor','w')
t1=caxis;
t1=linspace(t1(1),t1(2),6);
my_handle=colorbar('xtick',t1);
